# Supplementary material for: Sonic irrigation for removal of calcium hydroxide in the apical root canal: A micro-CT and light-coupled tracking analysis
Source: PLoS One. 2022 Jun 2;17(6):e0268791. doi: 10.1371/journal.pone.0268791 (PMC9162323; doi:10.1371/journal.pone.0268791)
Supplement: S1 Data — (XLSX) [file pone.0268791.s001.xlsx]

## Sheet: Removal rate
		Removal rate				Removal rate-for box plot
			rate	percentile		C				EA				EQ				VB
		C-straight	99.9071	68.8823		straight	moderate	severe		straight	moderate	severe		straight	moderate	severe		straight	moderate	severe
			100	99.6171		31.0712	9.88756	18.0237		1.08165	0.937046	15.5775		6.3337	1.61327	6.99339		9.13803	10.9172	13.771
			100	99.9536		99.6171	94.5596	71.054		99.9396	99.515	90.9474		97.7788	99.5974	99.381		99.1992	89.1041	86.2155
			99.7212	100		0.336419	5.32503	9.12206		0.0603775	0.400512	8.5913		2.22123	0.361965	0.575808		0.800775	7.08696	5.87947
			100	100		0.0464334	0.042888	12.4868		0	0.0755342	0.306253		0	0.0406193	0.043198		0	3.13109	4.08266
			100			0.0464334	0.115407	19.806		0	0.0844751	0.45996		0	0.0406193	0.043198		0	3.76945	7.88791
			99.3051
			68.8823
		C-moderate	99.8728	89.997
			89.997	94.5596
			95.6755	99.8846
			91.2117	99.9275
			99.8964	100
			100
			100
			99.9033
		C-severe	70.4746	62.1524
			72.7041	71.054
			87.6481	80.1761
			93.1848	92.6629
			71.2471	99.982
			99.982
			92.4889
			62.1524
		EA-straight	100	98.9184
			99.7585	99.9396
			98.9184	100
			100	100
			100	100
			100
			100
			100
		EA-moderate	99.8714	98.9785
			98.9785	99.515
			99.4434	99.9155
			100	99.9911
			99.9596	100
			99.5389
			99.9881
			100
		EA-severe	84.4725	83.9613
			99.7504	90.9474
			99.7976	99.5387
			99.327	99.845
			99.9987	99.9987
			99.9872
			93.1057
			83.9613
		EQ-straight	99.0935	93.6663
			93.8346	97.7788
			100	100
			100	100
			100	100
			100
			100
			93.6663
		EQ-moderate	99.7803	98.3461
			99.0487	99.5974
			100	99.9594
			100	100
			100	100
			100
			98.3461
			99.9188
		EQ-severe	99.9899	92.9634
			99.9237	99.381
			100	99.9568
			99.0039	100
			100	100
			100
			99.5067
			92.9634
		VB-straight	100	90.862
			100	99.1992
			100	100
			99.8882	100
			100	100
			100
			97.1322
			90.862
		VB-moderate	89.9771	85.2739
			99.9606	89.1041
			96.7775	96.1911
			99.1997	99.3222
			86.4852	99.9606
			99.6896
			95.6047
			85.2739
		VB-severe	81.3194	78.3239
			95.1351	86.2155
			94.3473	92.095
			78.3239	96.1776
			89.8427	99.9829
			87.8475
			99.3051
			99.9829

## Sheet: Remaining volume
		Remaining volume				Remaining volume-for box plot
			rate	percentile		C				EA				EQ				VB
		C-straight	0.00167292	0		straight	moderate	severe		straight	moderate	severe		straight	moderate	severe		straight	moderate	severe
			0	0		0.00083646	0.00134498	0.0944434		0	0.000425985	0.00318398		0	0.00036339	0.00072844		0	0.0128189	0.0167924
			0	0.00083646		0	0.000402165	0.0473292		0	5.8995e-05	0.00127574		0	0	0		0	0.00318733	0.0178461
			0.0018103	0.00184079		0.00083646	0.00094282	0.0472715		0	0.00036699	0.00191267		0	0.00036339	0.00072844		0	0.0097756	0.00853844
			0	0.104365		0.00100433	0.0618162	0.0622615		0.000121867	0.00148569	0.0269002		0.00999679	0.0019391	0.001227		0.00244596	0.0279659	0.055614
			0			0.103528	0.304059	0.173977		0.00506419	0.00291876	0.0629826		0.0288617	0.0129568	0.0494214		0.0335349	0.0667047	0.0767096
			0.00193228
			0.104365
		C-moderate	0.00053622	0
			0.305404	0.000402165
			0.0160024	0.00134498
			0.204637	0.0631612
			0.00146353	0.305404
			0
			0
			0.00122644
		C-severe	0.145827	0.00015732
			0.189968	0.0473292
			0.120979	0.0946007
			0.068222	0.156862
			0.0538026	0.268577
			0.00015732
			0.027909
			0.268577
		EA-straight	0	0
			0.00048747	0
			0.00506419	0
			0	0.000121867
			0	0.00506419
			0
			0
			0
		EA-moderate	0.00054176	0
			0.00313313	5.8995e-05
			0.00334474	0.000425985
			0	0.00191167
			0.00031021	0.00334474
			0.00150452
			7.866e-05
			0
		EA-severe	0.059639	4.43e-06
			0.00167514	0.00127574
			0.00173474	0.00318841
			0.00464208	0.0300886
			4.43e-06	0.066171
			7.755e-05
			0.0202385
			0.066171
		EQ-straight	0.00729549	0
			0.0288617	0
			0	0
			0	0.00999679
			0	0.0288617
			0
			0
			0.0181007
		EQ-moderate	0.00072678	0
			0.0133202	0
			0	0.00036339
			0	0.00230248
			0	0.0133202
			0
			0.0052614
			0.00131618
		EQ-severe	0.00022933	0
			0.00200529	0
			0	0.00072844
			0.00193882	0.00195544
			0	0.0501499
			0
			0.00122755
			0.0501499
		VB-straight	0	0
			0	0
			0	0
			0.00045756	0.00244596
			0	0.0335349
			0
			0.00841114
			0.0335349
		VB-moderate	0.038679	0.00014403
			0.00014403	0.00318733
			0.0140514	0.0129629
			0.00378889	0.0409288
			0.0796677	0.0796677
			0.00138265
			0.0118744
			0.0476785
		VB-severe	0.100822	0.00959216
			0.0185661	0.0178461
			0.0171261	0.0263845
			0.103094	0.0819986
			0.0263845	0.103094
			0.0631753
			0.00959216

## Sheet: Light guidance
	Maximum oscillation widths
	outside the canal
		C			EA			EQ			VB
	Width (mm)	0.513	0.667	0.726	4.333	5.191	4.424	11.798	11.875	16.041	1.265	0.941	1.279
	inside the canal
		C			EA			EQ			VB
	Width (mm)	0.474	0.595	0.592	0.431	0.575	0.614	0.595	0.592	0.575	0.424	0.444	0.723
